# Supplementary material for: Lactide and Ethylene Brassylate-Based Thermoplastic Elastomers and Their Nanocomposites with Carbon Nanotubes: Synthesis, Mechanical Properties and Interaction with Astrocytes
Source: Polymers (Basel). 2022 Nov 1;14(21):4656. doi: 10.3390/polym14214656 (PMC9658163; doi:10.3390/polym14214656)
Supplement: Supplementary file 1 [file polymers-14-04656-s001.zip]

Archive with 1 entries (1 files):
- polymers-1998623-supplementary.pdf
